# Supplementary material for: Barriers for return to work as an iatrogenic effect of sickness absence: a proposed conceptual framework and questionnaire based on a cross-sectional study
Source: BMC Public Health. 2026 Feb 12;26:920. doi: 10.1186/s12889-026-26584-1 (PMC12998097; doi:10.1186/s12889-026-26584-1)
Supplement: Supplementary file 2 — Additional file 2. Inter-item correlations of the barrier questionnaire. Tabular overview of correlations between all items of the questionnaire. [file 12889_2026_26584_MOESM2_ESM.xlsx]

## Sheet: Ark1
Additional file 2: Inter-item correlations of the barrier questionnaire
	Care tasks	Stressful situation	No time	Not ready	Not mastering	Not motivated	Set boundaries	Laid off	Well first	Sicker if RTW	Doctor thinks SA	Focus treatment	Pain	Concentration	Anxiety	Depression	Energy	Sleep	No work adaptation	Treated badly	Not wanted	Conflict at work	Waiting for apology	Sending signal	Something changed	Job makes me sick
I'm responsible for the care of a fried or family member	1.0
I am in a stressful life situation	0.46	1
I don't have enough time	0.42	0.276413	1
I don't feel ready to start working yet	0.13	0.176257	0.0851884	1
I don't master my job	0.14	0.170431	0.165441	0.332376	1
I'm not motivated for the job I have now	0.17	0.243129	0.270698	0.184589	0.473407	1
I have to set boundaries for myself	0.26	0.270014	0.26735	0.410573	0.348327	0.338651	1
I can then be laid off, downsized or relocated	0.07	0.0642365	0.124563	0.0787397	0.229525	0.206285	0.160318	1
I have to get well first	0.12	0.0024276	-0.03	0.268105	0.0285945	-0.07	0.20821	0.0441767	1
I can get sicker if I go back to work	0.13	0.0801804	0.0565894	0.400494	0.179767	0.152648	0.315011	0.0769088	0.539954	1
My doctor thinks I should be on sick leave now	0.05	-0.00	0.0210649	0.194507	0.0624684	-0.01	0.143596	0.0565731	0.429987	0.359468	1
I have to focus on treatment	0.12	0.0702873	0.0537518	0.250889	0.133269	0.0605202	0.218361	0.0814124	0.530772	0.465466	0.47508	1
I have too much physical pain	-0.01	-0.17	-0.13	-0.02	-0.10	-0.16	-0.14	0.0224244	0.196842	0.165822	0.154944	0.195898	1
I have concentration problems	0.16	0.239903	0.185569	0.359301	0.357337	0.275997	0.262983	0.0645615	-0.03	0.109141	-0.04	0.05418	-0.14	1
I'm too axious or scared	0.22	0.315754	0.267865	0.252808	0.34147	0.461441	0.21671	0.163737	0.0365855	0.151058	-0.06	0.117168	-0.29	0.430921	1
I'm too depressed	0.24	0.372888	0.269297	0.29174	0.345235	0.475769	0.27384	0.099241	0.0143367	0.159351	0.0296717	0.119836	-0.28	0.491199	0.599801	1
I do not have enough energy	0.18	0.159964	0.108298	0.29346	0.255503	0.269689	0.295399	0.0414248	0.0210617	0.170985	0.0663673	0.146639	-0.11	0.517477	0.240141	0.40174	1
I have too much sleep problems	0.09	0.145867	0.0945705	0.151904	0.172204	0.15146	0.124292	0.0578561	0.0368305	0.109961	0.0977761	0.17851	0.171276	0.36472	0.21325	0.268183	0.467426	1
My employer does not adapt tasks to my situation	0.18	0.154945	0.220319	0.0614597	0.197323	0.25793	0.215929	0.213697	-0.01	0.207303	0.119364	0.199756	0.0504146	0.0897439	0.166153	0.103219	0.105483	0.0897202	1
I am being treated badly at work	0.21	0.298093	0.197458	0.0814935	0.184639	0.413245	0.165453	0.310612	0.0173098	0.113978	0.0409703	0.0399932	-0.16	0.190325	0.356048	0.362083	0.16756	0.118888	0.41987	1
I am not wanted at work	0.16	0.265035	0.150806	0.0752039	0.227808	0.39558	0.108841	0.366325	0.0534158	0.147784	0.0808862	0.097665	-0.11	0.19962	0.356003	0.304384	0.133007	0.13647	0.391835	0.798111	1
I'm in a conflict at work	0.14	0.261444	0.100972	0.0794414	0.119218	0.305778	0.076627	0.316377	0.0442245	0.108278	0.0228498	0.0284242	-0.18	0.135921	0.296222	0.296517	0.145355	0.074409	0.296102	0.759467	0.70286	1
I'm waiting for an apology	0.0778787	0.146953	0.100791	0.0392276	0.085504	0.15328	-0.02	0.271494	0.0711593	0.0644096	-0.01	-0.02	-0.22	0.0847057	0.2219	0.171729	0.0374678	-0.04	0.220668	0.552923	0.539612	0.674425	1
I'm trying to send a signal to management or the business	0.110795	0.119907	0.1903	-0.02	0.0794895	0.169623	0.0455186	0.0729114	0.0121576	0.0554701	0.052057	-0.00	-0.17	0.0604536	0.152451	0.143036	0.0527217	0.00264852	0.286205	0.397091	0.310348	0.43959	0.597765	1
Something at work has changed while I have been on sick leave	0.0536877	0.0883272	0.130418	-0.03	0.158248	0.321258	0.1081	0.362163	-0.03	0.00826014	0.0280457	0.0387087	0.0321811	0.132513	0.158699	0.154758	0.0867357	0.0777528	0.233017	0.280522	0.318804	0.325749	0.121421	0.0862091	1
The job makes me sick	0.07981	0.109225	0.126289	0.252016	0.325376	0.391691	0.283701	0.198103	0.123183	0.403811	0.134641	0.155335	-0.04	0.198675	0.22845	0.322146	0.157438	0.169907	0.293663	0.319122	0.258927	0.239515	0.185571	0.221886	0.164854	1
The vertical column presents the barrier items in full text, while the horizontal row presents a shortened version
