# Supplementary material for: Barriers for return to work as an iatrogenic effect of sickness absence: a proposed conceptual framework and questionnaire based on a cross-sectional study
Source: BMC Public Health. 2026 Feb 12;26:920. doi: 10.1186/s12889-026-26584-1 (PMC12998097; doi:10.1186/s12889-026-26584-1)
Supplement: Supplementary file 3 — Additional file 3. Correlations between the barrier questionnaire and other questionnaires. The file presents correlations between single items, subgroups of items and the mean of the barrier questionnaire, with the means of measurement instruments for health and work. [file 12889_2026_26584_MOESM3_ESM.xlsx]

## Sheet: Ark1
Additional file 3: Correlations between the barrier questionnaire and other questionnaires
Barriers for RTW	HSCL-10	BAI	BDI	FAS	WI	NDI	ODI	FABQ-P	FABQ-W	WHI	ERI	DCSQ (dc)	DCSQ (s)	SNAQ	Org. Change	Proc. Justice	Rel. Justice	SLAP	Job Phobia	Motivation for job	Effort (ERI)	Reward (ERI)
I'm responsible for the care of a friend or family member	0.16	0.21	0.24	0.05	0.05	0.08	0.01	-0.02	0.02	0.35	-0.03	0.08	-0.06	0.18	0.05	-0.12	-0.7	0.13	0.18	0.01	-0.02	-0.17
I'm in a stressful life situation	0.28	0.24	0.23	0.09	0.03	-0.01	-0.09	-0.11	-0.08	0.3	0	0.07	-0.15	0.26	0.01	-0.18	-0.12	0.11	0.25	-0.06	0.04	-0.22
I don't have enough time	-0.26	0.25	0.19	-0.03	0.06	-0.1	-0.13	-0.14	-0.12	-0.39	0.13	-0.05	-0.19	0.21	0.06	-0.14	-0.18	0.12	-0.28	-0.05	0.13	-0.18
I don't feel ready to start working yet	0.24	0.17	0.19	0.22	0.10	0.05	0.02	-0.02	0.07	0.07	0.1	0.05	-0.07	-0.03	0.01	-0.16	-0.06	0.16	0.23	-0.09	0.1	-0.15
I don't master my job	0.33	0.12	0.28	0.25	0.11	0.06	0.04	-0.03	0.17	0.25	0.18	0.12	-0.20	0.23	0.07	-0.18	-0.14	0.18	0.37	-0.08	0.31	-0.24
I'm not motivated for the job I have now	0.31	0.14	0.34	0.19	0.02	-0.09	-0.22	-0.08	0.11	0.25	0.08	0.08	-0.46	0.20	0.01	-0.29	-0.32	0.19	0.63	-0.21	0.3	-0.39
I have to set boundaries for myself	0.28	0.15	0.26	0.13	0.09	-0.05	-0.03	0.01	0.11	0.24	0.1	0.13	-0.27	0.06	0.25	-0.28	-0.19	0.26	0.31	-0.09	0.36	-0.38
I can then be laid off, downsized or relocated	0.11	0.12	0.09	0.04	0.0	0.01	0.10	-0.03	0.06	0.11	0.08	0.02	-0.23	0.45	0.13	-0.11	-0.30	0.02	0.25	0.03	0.09	-0.24
I have to get well first	0.03	0.04	-0.06	-0.10	0.14	0.05	0.24	0.27	0.22	-0.06	-0.02	0.08	-0.01	0.15	0.07	0.08	-0.02	0.17	-0.03	0.03	-0.03	-0.06
I can get sicker if I go back to work	0.20	0.14	0.12	0.09	0.07	0.00	0.16	0.17	0.29	0.06	0.19	0.16	-0.08	0.17	0.11	-0.09	-0.09	0.17	0.19	-0.11	0.15	-0.23
My doctor thinks I should be on sick leave now	0.02	0.04	0.02	-0.06	0.09	0.01	0.15	0.22	0.15	-0.02	-0.02	0.14	-0.03	0.23	0.02	-0.03	-0.06	0.18	0.01	-0.05	0.07	-0.13
I have to focus on treatment	0.15	0.09	0.13	0.09	0.19	0.14	0.25	0.30	0.32	0.01	-0.02	0.05	-0.03	0.17	0.11	0.01	-0.11	0.25	0.07	-0.09	0.1	-0.25
I have too much physical pain	-0.09	-0.03	-0.11	-0.14	0.17	0.32	0.59	0.33	0.57	-0.15	-0.14	0.07	0.11	0.19	-0.05	0.19	0.06	-0.12	-0.30	-0.01	-0.25	0.07
I have concentration problems	0.50	0.29	0.47	0.50	0.10	0.17	-0.08	-0.21	-0.09	0.23	0.1	-0.04	-0.20	0.18	0.04	-0.21	-0.15	0.14	0.34	-0.06	0.15	-0.18
I'm too anxious or scared	0.49	0.50	0.46	0.25	0.19	-0.02	-0.11	-0.14	-0.07	0.17	0.2	0.01	-0.28	0.10	-0.02	-0.12	-0.20	0.15	0.55	-0.08	0.16	-0.18
I'm too depressed	0.60	0.40	0.65	0.37	0.19	0.03	-0.04	-0.12	0.00	0.27	0.14	0.03	-0.28	0.26	-0.01	-0.22	-0.21	0.20	0.56	-0.07	0.18	-0.28
I do not have enough energy	0.38	0.21	0.35	0.61	0.16	0.23	-0.12	-0.13	-0.07	0.26	0.05	0.01	-0.19	0.03	0.09	-0.21	-0.11	0.31	0.24	-0.04	0.13	-0.21
I have too much sleep problems	0.38	0.24	0.25	0.34	0.15	0.33	0.11	0.01	0.12	0.09	0.03	-0.02	-0.12	0.19	0.03	-0.11	-0.13	0.17	0.19	-0.05	-0.07	-0.16
My employer does not adapt tasks to my situation	0.23	0.18	0.15	0.08	0.11	-0.06	-0.05	0.08	0.19	0.15	0.05	0.02	-0.42	0.35	0.11	-0.32	-0.44	0.19	0.35	-0.09	0.17	-0.45
I am being treated badly at work	0.29	0.20	0.29	0.10	0.03	-0.05	-0.15	-0.05	0.06	0.19	-0.01	0.01	-0.47	0.39	0.07	-0.30	-0.47	0.08	0.59	-0.01	0.1	-0.5
I am not wanted at work	0.25	0.17	0.26	0.09	0.04	0.04	-0.07	-0.04	0.02	0.14	-0.01	0.00	-0.44	0.40	-0.01	-0.27	-0.45	0.08	0.51	-0.07	0.09	-0.45
I'm in a conflict at work	0.20	0.10	0.21	0.01	0.01	-0.05	-0.14	-0.15	0.00	0.13	-0.06	-0.05	-0.46	0.49	0.03	-0.27	-0.41	0.08	0.51	0.04	0.03	-0.4
I'm waiting for an apology	0.08	0.01	0.10	-0.04	-0.07	0.01	-0.11	-0.09	-0.03	0.11	-0.02	-0.05	-0.31	0.24	0.08	-0.14	-0.29	0.04	0.32	0.07	0.02	-0.23
I'm trying to send a signal to management or the business	0.11	0.05	0.10	-0.03	0.05	-0.04	-0.09	-0.03	0.01	0.14	0.06	0.06	-0.34	0.23	0.13	-0.17	-0.15	0.12	0.29	-0.02	0.14	-0.19
Something at work has changed while I have been on sick leave	0.13	0.08	0.16	0.02	0.06	-0.06	-0.11	-0.01	0.04	0.09	-0.07	-0.17	-0.26	0.52	0.06	-0.16	-0.27	0.06	0.37	-0.06	0.03	-0.23
The job makes me sick	0.24	0.14	0.23	0.14	0.01	-0.04	-0.04	-0.01	0.37	0.2	0.3	0.18	-0.32	0.19	0.05	-0.28	-0.29	0.21	0.53	-0.16	0.31	-0.37
Subgroup Family Obligations	0.31	0.31	0.28	0.08	0.06	-0.01	-0.09	-0.12	-0.08	0.45	0.04	0.09	-0.18	0.26	0.05	-0.19	-0.16	0.16	0.31	-0.05	0.07	-0.25
Subgroup Emotions about RTW	0.40	0.21	0.37	0.27	0.11	0.00	-0.03	-0.04	0.16	0.29	0.17	0.13	-0.35	0.26	0.14	-0.31	-0.28	0.27	0.54	-0.15	0.36	-0.41
Subgroup Cognitions about health	0.13	0.10	0.07	0.00	0.16	0.06	0.25	0.31	0.31	0.00	0.04	0.14	-0.05	0.26	0.1	-0.01	-0.09	0.25	0.07	-0.07	0.09	-0.21
Subgroup Assessment of health problems	0.63	0.45	0.58	0.54	0.27	0.31	0.09	-0.06	0.13	0.24	0.1	0.01	-0.26	0.29	0.02	-0.19	-0.20	0.23	0.43	-0.08	0.08	-0.26
Subgroup Work-related factors	0.31	0.19	0.29	0.09	0.05	-0.06	-0.13	-0.03	0.21	0.23	0.08	0.03	-0.58	0.5	0.1	-0.38	-0.54	0.19	0.67	-0.08	0.2	-0.55
The mean of the barrier questionnaire	0.55	0.39	0.51	0.32	0.21	0.1	0.05	0.03	0.25	0.33	0.14	0.11	-0.45	0.51	0.12	-0.33	-0.40	0.33	0.63	-0.13	0.25	-0.52
HSCL-10: Hopkins Symptom Checklist 10, BAI: Beck Anxiety Inventory, BDI: Beck Depression Inventory, FAS: Fatigue Assessment Scale, WI: Whiteley Index, NDI: Neck Disability Index, ODI: Oswestry Disability Index, FABQ-P: Fear Avoidance Beliefs Questionnaire Physical Activity subscale, FABQ-W: Fear Avoidance Beliefs Questionnaire Work subscale. WHI: Work-Home Interference, ERI: Effort-Reward Imbalan…

## Sheet: Ark2
Barriers for RTW	HSCL-10	BAI	BDI	FAS	WI	NDI	ODI	FABQ-P	FABQ-W	WHI	ERI	DCSQ (dc)	DCSQ (s)	SNAQ	Org. justice	Org. Change	Closest Manager	SLAP	Job Phobia	Motivation for job
Private care tasks	0.16	0.21	0.24	0.05	0.05	0.08	0.01	-0.02	0.02	0.35	-0.03	0.08	-0.06	0.18	-0.12	0.05	-0.7	0.13	0.18	0.01
Stressful life situation	0.28	0.24	0.23	0.09	0.03	-0.01	-0.09	-0.11	-0.08	0.3	0	0.07	-0.15	0.26	-0.18	0.01	-0.12	0.11	0.25	-0.06
Not enough time	-0.26	0.25	0.19	-0.03	0.06	-0.1	-0.13	-0.14	-0.12	-0.39	0.13	-0.05	-0.19	0.21	-0.14	0.06	-0.18	0.12	-0.28	-0.05
Not ready yet	0.24	0.17	0.19	0.22	0.10	0.05	0.02	-0.02	0.07	0.07	0.1	0.05	-0.07	-0.03	-0.16	0.01	-0.06	0.16	0.23	-0.09
Not mastering job	0.33	0.12	0.28	0.25	0.11	0.06	0.04	-0.03	0.17	0.25	0.18	0.12	-0.20	0.23	-0.18	0.07	-0.14	0.18	0.37	-0.08
Not motivated	0.31	0.14	0.34	0.19	0.02	-0.09	-0.22	-0.08	0.11	0.25	0.08	0.08	-0.46	0.20	-0.29	0.01	-0.32	0.19	0.63	-0.21
Need to set boundaries	0.28	0.15	0.26	0.13	0.09	-0.05	-0.03	0.01	0.11	0.24	0.1	0.13	-0.27	0.06	-0.28	0.25	-0.19	0.26	0.31	-0.09
Can be laid off/reassigned	0.11	0.12	0.09	0.04	0.0	0.01	0.10	-0.03	0.06	0.11	0.08	0.02	-0.23	0.45	-0.11	0.13	-0.30	0.02	0.25	0.03
Need to get well first	0.03	0.04	-0.06	-0.10	0.14	0.05	0.24	0.27	0.22	-0.06	-0.02	0.08	-0.01	0.15	0.08	0.07	-0.02	0.17	-0.03	0.03
Can get sicker if RTW	0.20	0.14	0.12	0.09	0.07	0.00	0.16	0.17	0.29	0.06	0.19	0.16	-0.08	0.17	-0.09	0.11	-0.09	0.17	0.19	-0.11
Doctor thinks SA	0.02	0.04	0.02	-0.06	0.09	0.01	0.15	0.22	0.15	-0.02	-0.02	0.14	-0.03	0.23	-0.03	0.02	-0.06	0.18	0.01	-0.05
Need to focus on treatment	0.15	0.09	0.13	0.09	0.19	0.14	0.25	0.30	0.32	0.01	-0.02	0.05	-0.03	0.17	0.01	0.11	-0.11	0.25	0.07	-0.09
Too much pain	-0.09	-0.03	-0.11	-0.14	0.17	0.32	0.59	0.33	0.57	-0.15	-0.14	0.07	0.11	0.19	0.19	-0.05	0.06	-0.12	-0.30	-0.01
Concentration issues	0.50	0.29	0.47	0.50	0.10	0.17	-0.08	-0.21	-0.09	0.23	0.1	-0.04	-0.20	0.18	-0.21	0.04	-0.15	0.14	0.34	-0.06
Too anxious	0.49	0.50	0.46	0.25	0.19	-0.02	-0.11	-0.14	-0.07	0.17	0.2	0.01	-0.28	0.10	-0.12	-0.02	-0.20	0.15	0.55	-0.08
Too depressed	0.60	0.40	0.65	0.37	0.19	0.03	-0.04	-0.12	0.00	0.27	0.14	0.03	-0.28	0.26	-0.22	-0.01	-0.21	0.20	0.56	-0.07
Not enough energy	0.38	0.21	0.35	0.61	0.16	0.23	-0.12	-0.13	-0.07	0.26	0.05	0.01	-0.19	0.03	-0.21	0.09	-0.11	0.31	0.24	-0.04
Sleep issues	0.38	0.24	0.25	0.34	0.15	0.33	0.11	0.01	0.12	0.09	0.03	-0.02	-0.12	0.19	-0.11	0.03	-0.13	0.17	0.19	-0.05
Boss doesn’t adapt work	0.23	0.18	0.15	0.08	0.11	-0.06	-0.05	0.08	0.19	0.15	0.05	0.02	-0.42	0.35	-0.32	0.11	-0.44	0.19	0.35	-0.09
Badly treated at work	0.29	0.20	0.29	0.10	0.03	-0.05	-0.15	-0.05	0.06	0.19	-0.01	0.01	-0.47	0.39	-0.30	0.07	-0.47	0.08	0.59	-0.01
Not wanted at work	0.25	0.17	0.26	0.09	0.04	0.04	-0.07	-0.04	0.02	0.14	-0.01	0.00	-0.44	0.40	-0.27	-0.01	-0.45	0.08	0.51	-0.07
In a work conflict	0.20	0.10	0.21	0.01	0.01	-0.05	-0.14	-0.15	0.00	0.13	-0.06	-0.05	-0.46	0.49	-0.27	0.03	-0.41	0.08	0.51	0.04
Waiting for apology	0.08	0.01	0.10	-0.04	-0.07	0.01	-0.11	-0.09	-0.03	0.11	-0.02	-0.05	-0.31	0.24	-0.14	0.08	-0.29	0.04	0.32	0.07
Sending a signal	0.11	0.05	0.10	-0.03	0.05	-0.04	-0.09	-0.03	0.01	0.14	0.06	0.06	-0.34	0.23	-0.17	0.13	-0.15	0.12	0.29	-0.02
Something has changed	0.13	0.08	0.16	0.02	0.06	-0.06	-0.11	-0.01	0.04	0.09	-0.07	-0.17	-0.26	0.52	-0.16	0.06	-0.27	0.06	0.37	-0.06
Work makes me sick	0.24	0.14	0.23	0.14	0.01	-0.04	-0.04	-0.01	0.37	0.2	0.3	0.18	-0.32	0.19	-0.28	0.05	-0.29	0.21	0.53	-0.16
Family Obligations	0.31	0.31	0.28	0.08	0.06	-0.01	-0.09	-0.12	-0.08	0.45	0.04	0.09	-0.18	0.26	-0.19	0.05	-0.16	0.16	0.31	-0.05
Emotions about RTW	0.40	0.21	0.37	0.27	0.11	0.00	-0.03	-0.04	0.16	0.29	0.17	0.13	-0.35	0.26	-0.31	0.14	-0.28	0.27	0.54	-0.15
Cognitions about health	0.13	0.10	0.07	0.00	0.16	0.06	0.25	0.31	0.31	0.00	0.04	0.14	-0.05	0.26	-0.01	0.1	-0.09	0.25	0.07	-0.07
Assessment of health problems	0.63	0.45	0.58	0.54	0.27	0.31	0.09	-0.06	0.13	0.24	0.1	0.01	-0.26	0.29	-0.19	0.02	-0.20	0.23	0.43	-0.08
Work-related factors	0.31	0.19	0.29	0.09	0.05	-0.06	-0.13	-0.03	0.21	0.23	0.08	0.03	-0.58	0.5	-0.38	0.1	-0.54	0.19	0.67	-0.08
Barrier_mean	0.55	0.39	0.51	0.32	0.21	0.1	0.05	0.03	0.25	0.33	0.14	0.11	-0.45	0.51	-0.33	0.12	-0.40	0.33	0.63	-0.13
HSCL-10: Hopkins Symptom Checklist 10, BAI: Beck Anxiety Inventory, BDI: Beck Depression Inventory, FAS: Fatigue Assessment Scale, WI: Whiteley Index, NDI: Neck Disability Index, ODI: Oswestry Disability Index, FABQ-P: Fear Avoidance Beliefs Questionnaire Physical Activity subscale, FABQ-W: Fear Avoidance Beliefs Questionnaire Work subscale. WHI: Work-Home Interference, ERI: Effort-Reward Imbalan…
